# Supplementary material for: Distinct miRNA Signatures and Networks Discern Fetal from Adult Erythroid Differentiation and Primary from Immortalized Erythroid Cells
Source: Int J Mol Sci. 2021 Mar 31;22(7):3626. doi: 10.3390/ijms22073626 (PMC8037168; doi:10.3390/ijms22073626)
Supplement: Supplementary file 1 [file ijms-22-03626-s001.zip]

Archive with 2 entries (2 files):
- Supplementary_Figures_20210330.zip
- Supplementary_Tables_20210330.zip
